# Supplementary material for: An empirical investigation of college students’ acceptance of translation technologies
Source: PLoS One. 2024 Feb 26;19(2):e0297297. doi: 10.1371/journal.pone.0297297 (PMC10896511; doi:10.1371/journal.pone.0297297)
Supplement: S1 Dataset — (XLSX) [file pone.0297297.s001.xlsx]

## Sheet: S1_Dataset
Grade	Gender	Age	Family	CSE1	CSE2	CSE3	CSE4	PEU1	PEU2	PEU3	PE1	PE2	PE3	PU1	PU2	PU3	ATT1	ATT2	ATT3	ATT4	BI1	BI2	BI3	CSE_M	PEU_M	PE_M	PU_M	ATT_M	BI_M
1	2	2	1	3	3	3	3	3	3	3	3	3	3	3	3	3	3	3	3	3	3	3	3	3	3	3	3	3	3
1	2	2	1	4	4	4	4	4	4	4	3	3	3	4	4	5	4	5	5	4	4	4	4	4	4	3	4.33333	4.5	4
1	2	2	1	2	2	1	2	4	4	4	3	3	3	4	4	4	3	3	3	3	3	3	3	1.75	4	3	4	3	3
1	2	2	1	4	3	3	3	4	4	4	4	3	3	3	3	3	4	4	3	4	4	4	4	3.25	4	3.33333	3	3.75	4
1	2	2	1	4	3	4	3	3	3	4	3	2	4	4	4	4	4	5	4	4	4	4	5	3.5	3.33333	3	4	4.25	4.33333
1	1	3	1	4	4	3	2	4	4	4	3	4	4	5	3	5	4	4	4	4	2	2	2	3.25	4	3.66667	4.33333	4	2
1	2	3	1	5	3	4	3	3	3	4	3	3	4	4	5	5	3	4	3	3	3	3	3	3.75	3.33333	3.33333	4.66667	3.25	3
1	2	2	1	4	3	3	3	3	3	3	4	4	4	4	4	4	3	4	3	4	4	4	4	3.25	3	4	4	3.5	4
1	2	2	1	3	2	2	3	4	4	3	4	3	3	4	4	4	4	4	4	4	4	4	4	2.5	3.66667	3.33333	4	4	4
1	2	2	1	4	4	4	3	4	3	3	4	4	3	4	4	4	3	3	3	3	4	4	4	3.75	3.33333	3.66667	4	3	4
1	2	2	1	3	3	3	3	5	5	5	5	5	5	5	5	5	5	5	5	5	5	5	5	3	5	5	5	5	5
1	2	2	1	3	3	3	5	3	3	3	4	4	4	4	4	4	4	3	4	3	3	3	3	3.5	3	4	4	3.5	3
1	1	2	1	4	4	4	4	4	4	4	4	3	4	4	4	4	3	4	4	4	4	4	4	4	4	3.66667	4	3.75	4
1	2	2	1	2	2	2	1	3	3	3	3	3	3	3	3	3	4	3	3	3	3	3	4	1.75	3	3	3	3.25	3.33333
1	1	2	1	5	5	5	5	5	5	4	5	5	5	5	5	5	4	5	4	5	3	3	3	5	4.66667	5	5	4.5	3
1	2	2	1	3	3	3	3	4	4	4	4	4	4	4	4	4	4	4	4	4	4	4	4	3	4	4	4	4	4
1	2	2	1	3	3	2	2	3	3	3	3	3	3	3	3	3	3	4	3	3	3	3	5	2.5	3	3	3	3.25	3.66667
1	2	2	1	3	2	2	3	4	4	4	4	5	5	5	5	5	4	5	4	4	4	4	4	2.5	4	4.66667	5	4.25	4
1	2	2	1	4	4	3	3	3	4	3	5	3	3	4	4	4	4	4	4	4	4	4	4	3.5	3.33333	3.66667	4	4	4
1	2	2	1	3	3	3	3	3	3	3	3	3	3	4	4	4	4	3	3	3	3	3	3	3	3	3	4	3.25	3
1	2	2	1	4	4	4	4	4	4	4	4	4	4	4	4	4	4	4	4	4	4	4	4	4	4	4	4	4	4
1	2	2	1	3	4	4	4	4	4	4	3	4	4	4	4	4	4	4	4	4	4	4	4	3.75	4	3.66667	4	4	4
1	2	2	1	3	2	2	2	3	2	3	4	2	3	4	4	4	4	3	4	4	5	5	5	2.25	2.66667	3	4	3.75	5
1	2	2	1	4	3	3	3	4	4	4	4	5	5	5	5	5	4	4	4	4	4	4	5	3.25	4	4.66667	5	4	4.33333
1	2	2	1	4	5	5	5	4	4	4	4	4	4	5	5	5	4	4	4	4	5	5	4	4.75	4	4	5	4	4.66667
1	2	2	1	4	2	2	2	2	3	3	3	2	3	4	4	4	2	3	3	4	4	4	4	2.5	2.66667	2.66667	4	3	4
1	2	2	1	4	4	4	4	4	4	3	4	3	4	4	4	4	4	4	4	4	4	4	4	4	3.66667	3.66667	4	4	4
1	1	2	1	4	4	3	4	4	4	4	3	3	4	3	3	3	3	4	4	3	4	4	4	3.75	4	3.33333	3	3.5	4
1	2	2	1	3	3	3	3	4	4	4	4	4	4	4	4	4	4	4	4	4	4	4	4	3	4	4	4	4	4
1	2	2	1	4	3	3	3	3	3	3	3	3	3	3	3	3	3	3	3	3	3	3	3	3.25	3	3	3	3	3
1	2	2	1	5	5	5	5	3	4	3	5	3	3	5	5	5	5	5	5	5	5	5	5	5	3.33333	3.66667	5	5	5
1	2	2	1	5	5	5	5	5	5	5	5	5	5	5	5	5	5	5	5	5	5	5	5	5	5	5	5	5	5
1	2	2	1	3	3	3	3	3	3	3	3	3	3	4	4	4	4	4	3	3	3	3	3	3	3	3	4	3.5	3
1	2	2	1	2	2	2	2	4	4	4	2	2	2	4	4	3	4	4	4	4	4	4	4	2	4	2	3.66667	4	4
1	1	2	1	3	4	4	4	4	3	4	3	3	3	3	3	3	4	4	3	4	4	4	4	3.75	3.66667	3	3	3.75	4
1	2	2	1	4	4	4	4	4	4	4	4	4	4	4	4	4	4	4	4	4	4	4	4	4	4	4	4	4	4
1	2	2	1	3	3	3	3	4	3	3	2	3	3	4	3	4	3	3	3	3	3	3	3	3	3.33333	2.66667	3.66667	3	3
1	2	2	1	3	3	3	3	3	3	3	3	2	2	4	4	4	4	4	3	4	3	3	3	3	3	2.33333	4	3.75	3
1	2	2	1	4	4	3	4	4	4	4	5	4	4	4	4	4	4	4	4	4	4	4	4	3.75	4	4.33333	4	4	4
1	2	2	1	3	3	2	3	3	3	3	4	4	4	4	4	4	3	4	4	4	4	4	4	2.75	3	4	4	3.75	4
1	1	2	1	3	4	3	4	3	3	3	4	4	3	3	3	4	3	3	3	3	4	4	4	3.5	3	3.66667	3.33333	3	4
1	2	2	1	3	3	3	3	3	3	3	3	3	3	3	3	3	3	3	4	3	3	3	3	3	3	3	3	3.25	3
1	1	2	1	3	3	3	3	3	3	3	3	3	3	2	1	2	2	2	2	2	4	4	4	3	3	3	1.66667	2	4
1	2	2	1	5	5	5	5	5	5	5	5	5	5	5	5	5	4	4	5	4	4	5	5	5	5	5	5	4.25	4.66667
1	2	2	1	3	3	3	3	3	3	3	3	4	3	3	3	3	4	4	3	4	3	3	3	3	3	3.33333	3	3.75	3
1	2	2	1	5	5	5	4	5	4	4	4	4	4	4	5	4	5	4	4	4	4	5	5	4.75	4.33333	4	4.33333	4.25	4.66667
1	2	2	1	5	5	5	5	5	5	5	5	5	5	5	5	5	5	5	5	5	4	5	5	5	5	5	5	5	4.66667
1	2	2	1	4	3	4	3	4	4	4	4	4	4	4	4	4	4	5	4	4	4	4	4	3.5	4	4	4	4.25	4
1	2	2	1	4	4	4	4	4	4	4	4	4	4	4	4	4	4	4	3	4	4	4	4	4	4	4	4	3.75	4
1	2	2	1	4	4	4	4	4	4	4	4	4	4	4	4	4	4	4	4	4	4	4	4	4	4	4	4	4	4
1	2	2	1	4	4	4	4	5	5	5	5	4	3	3	4	4	5	5	5	5	5	5	5	4	5	4	3.66667	5	5
1	2	2	1	3	3	3	3	3	3	3	3	3	3	3	3	3	3	3	3	3	4	3	3	3	3	3	3	3	3.33333
1	2	2	1	3	3	3	3	4	4	4	4	3	3	4	4	4	3	4	4	4	4	3	3	3	4	3.33333	4	3.75	3.33333
1	2	2	1	4	4	4	4	4	4	5	4	4	4	4	4	4	4	4	4	4	4	4	4	4	4.33333	4	4	4	4
1	2	2	1	3	3	3	3	3	3	3	3	3	2	3	3	3	3	4	3	4	4	3	3	3	3	2.66667	3	3.5	3.33333
2	2	2	1	3	3	3	3	3	3	3	3	3	3	4	4	4	4	4	4	4	4	4	4	3	3	3	4	4	4
2	2	2	1	3	3	3	3	4	4	3	4	3	3	4	5	5	3	4	3	3	3	4	4	3	3.66667	3.33333	4.66667	3.25	3.66667
2	2	2	1	5	5	4	5	5	5	5	5	5	5	5	5	5	3	4	4	3	2	3	4	4.75	5	5	5	3.5	3
2	1	2	1	4	4	4	3	4	4	4	4	3	4	4	4	4	4	4	4	4	5	4	4	3.75	4	3.66667	4	4	4.33333
2	2	2	1	3	3	3	3	4	4	4	4	3	3	3	3	3	4	4	4	4	3	4	3	3	4	3.33333	3	4	3.33333
2	2	2	1	4	4	3	4	3	3	3	4	4	3	3	3	3	4	3	3	3	3	3	3	3.75	3	3.66667	3	3.25	3
2	2	2	1	3	4	4	4	5	5	5	5	5	5	5	5	5	5	5	5	5	5	5	5	3.75	5	5	5	5	5
2	2	2	1	4	3	4	3	4	4	4	4	4	4	4	4	4	4	4	4	4	4	4	4	3.5	4	4	4	4	4
2	2	2	1	4	3	4	4	4	4	4	4	4	4	4	4	4	4	5	4	4	4	4	4	3.75	4	4	4	4.25	4
2	2	2	1	4	3	2	3	4	2	2	4	4	4	4	4	4	2	3	1	2	1	3	3	3	2.66667	4	4	2	2.33333
2	2	2	1	3	3	3	3	3	3	3	4	4	4	4	3	4	4	4	4	4	4	4	4	3	3	4	3.66667	4	4
2	2	2	1	4	4	4	4	4	4	3	4	4	4	4	4	4	4	4	4	4	4	4	4	4	3.66667	4	4	4	4
2	1	2	1	3	3	3	3	3	3	3	4	3	3	3	3	3	3	3	3	3	3	3	3	3	3	3.33333	3	3	3
2	2	2	1	2	2	3	2	3	3	3	2	3	3	3	4	3	3	4	4	3	3	3	3	2.25	3	2.66667	3.33333	3.5	3
2	2	2	1	4	4	3	4	4	4	4	4	4	4	4	4	4	4	4	4	4	4	4	4	3.75	4	4	4	4	4
2	2	2	1	4	4	4	4	4	4	4	4	4	4	4	4	4	4	4	4	4	4	4	4	4	4	4	4	4	4
2	2	2	1	5	4	4	4	4	4	4	4	4	4	4	4	4	4	4	4	4	5	4	4	4.25	4	4	4	4	4.33333
2	1	2	1	4	4	3	3	3	3	3	3	3	3	3	3	3	3	3	3	3	3	3	3	3.5	3	3	3	3	3
2	2	2	1	4	4	4	4	4	4	4	4	4	4	4	4	4	4	5	4	4	5	4	4	4	4	4	4	4.25	4.33333
2	2	2	1	3	3	4	3	4	4	3	4	4	4	4	4	4	4	4	4	4	4	4	4	3.25	3.66667	4	4	4	4
2	1	2	1	3	3	4	4	4	4	3	4	4	4	4	4	4	4	4	4	4	5	4	4	3.5	3.66667	4	4	4	4.33333
2	2	2	1	3	3	3	3	3	3	3	3	3	3	3	3	3	3	3	3	3	3	3	3	3	3	3	3	3	3
2	2	2	1	3	3	3	3	3	3	4	3	3	3	3	3	3	3	3	3	3	3	4	4	3	3.33333	3	3	3	3.66667
2	2	2	1	2	2	2	2	3	3	3	3	3	3	3	3	3	3	3	3	3	3	3	3	2	3	3	3	3	3
2	2	2	1	4	4	2	4	4	4	4	4	4	4	4	4	4	4	4	4	4	4	4	4	3.5	4	4	4	4	4
2	2	2	1	3	3	3	3	5	4	4	3	3	3	3	3	3	4	4	4	4	4	4	3	3	4.33333	3	3	4	3.66667
2	1	2	1	3	3	3	3	3	3	3	3	3	3	3	3	3	3	3	3	3	4	4	4	3	3	3	3	3	4
2	2	2	1	3	3	3	3	4	4	4	4	4	4	4	4	4	4	4	4	4	5	4	4	3	4	4	4	4	4.33333
2	2	2	1	3	3	2	4	3	3	3	2	3	2	3	4	4	3	4	3	4	3	3	3	3	3	2.33333	3.66667	3.5	3
2	2	2	1	3	3	3	3	4	4	2	3	4	3	2	4	4	2	2	2	2	3	3	3	3	3.33333	3.33333	3.33333	2	3
2	2	2	1	4	4	4	4	4	4	4	4	4	4	4	4	4	4	4	4	4	4	4	4	4	4	4	4	4	4
2	2	2	1	4	3	3	4	4	4	4	3	4	3	4	4	4	4	4	3	4	4	4	4	3.5	4	3.33333	4	3.75	4
2	2	2	1	4	4	4	4	4	4	4	4	4	3	4	4	4	4	4	4	4	3	3	3	4	4	3.66667	4	4	3
2	2	2	1	3	3	4	3	4	4	4	3	3	3	4	4	4	4	5	4	4	4	4	4	3.25	4	3	4	4.25	4
2	2	2	1	5	4	4	4	4	4	4	4	4	4	4	4	4	4	4	4	4	5	4	4	4.25	4	4	4	4	4.33333
2	2	2	1	2	2	2	2	4	4	4	3	4	4	4	4	4	4	4	4	4	3	3	3	2	4	3.66667	4	4	3
2	2	2	1	3	3	3	3	2	2	2	4	4	4	4	4	4	4	4	3	4	3	3	3	3	2	4	4	3.75	3
2	1	2	1	2	2	2	2	3	3	3	2	3	2	3	2	3	3	3	3	3	3	4	4	2	3	2.33333	2.66667	3	3.66667
2	2	2	1	2	2	2	3	4	4	3	4	3	3	4	4	4	4	3	4	4	4	4	4	2.25	3.66667	3.33333	4	3.75	4
2	2	2	1	4	4	3	4	4	4	4	4	4	4	4	4	4	4	4	3	4	4	4	4	3.75	4	4	4	3.75	4
2	2	2	1	3	2	2	2	4	4	4	4	4	4	4	4	4	4	4	4	4	4	4	4	2.25	4	4	4	4	4
2	2	2	1	4	3	3	4	4	3	4	3	4	3	3	4	3	3	4	3	4	4	4	3	3.5	3.66667	3.33333	3.33333	3.5	3.66667
2	2	2	1	3	3	2	3	3	3	3	4	3	3	3	2	3	3	4	3	3	4	3	3	2.75	3	3.33333	2.66667	3.25	3.33333
2	2	2	1	2	2	2	2	4	4	4	3	3	2	4	4	4	4	4	4	4	3	4	4	2	4	2.66667	4	4	3.66667
2	2	2	1	4	3	3	3	3	4	4	4	4	4	4	4	4	4	4	4	4	4	4	4	3.25	3.66667	4	4	4	4
2	2	2	1	1	1	1	1	1	1	1	1	2	2	2	1	2	1	1	1	1	1	1	1	1	1	1.66667	1.66667	1	1
2	2	2	1	3	3	2	4	4	4	4	4	4	4	4	4	4	4	4	3	4	4	4	4	3	4	4	4	3.75	4
2	1	2	1	5	4	4	4	3	4	4	3	4	4	4	4	4	4	4	4	4	4	4	4	4.25	3.66667	3.66667	4	4	4
2	2	2	1	3	3	2	4	4	4	4	4	2	4	4	4	4	4	4	4	4	4	4	4	3	4	3.33333	4	4	4
2	2	2	1	5	4	4	4	4	4	3	4	4	4	4	4	4	4	4	4	4	5	4	4	4.25	3.66667	4	4	4	4.33333
2	1	2	1	3	3	3	3	3	3	3	3	3	3	3	3	3	3	3	3	3	3	3	3	3	3	3	3	3	3
2	1	2	1	4	3	3	3	3	3	3	3	3	3	4	4	4	3	3	3	3	4	3	3	3.25	3	3	4	3	3.33333
2	2	2	1	4	4	4	3	3	3	3	3	3	3	4	4	4	3	3	3	3	4	4	4	3.75	3	3	4	3	4
2	2	2	1	3	3	3	3	4	4	4	3	3	2	4	4	4	3	3	2	3	3	3	3	3	4	2.66667	4	2.75	3
2	2	2	1	4	4	3	4	4	3	4	4	4	4	4	3	4	3	3	3	3	3	3	3	3.75	3.66667	4	3.66667	3	3
2	2	2	1	3	3	2	4	4	4	4	4	4	4	4	4	4	4	4	4	4	5	4	4	3	4	4	4	4	4.33333
2	1	2	1	4	4	4	4	4	4	4	4	4	4	4	4	4	4	4	4	4	5	4	4	4	4	4	4	4	4.33333
2	2	2	1	4	3	4	2	4	4	4	3	3	3	4	4	4	3	4	4	4	4	4	4	3.25	4	3	4	3.75	4
2	2	2	1	4	4	3	5	3	4	4	4	4	3	5	5	5	4	4	5	5	5	5	5	4	3.66667	3.66667	5	4.5	5
2	2	2	1	3	3	3	4	3	3	3	3	3	3	3	3	3	4	4	3	4	4	4	4	3.25	3	3	3	3.75	4
2	2	2	1	4	4	3	4	5	4	4	5	4	4	5	5	5	5	5	5	5	5	5	5	3.75	4.33333	4.33333	5	5	5
2	2	2	1	3	3	2	3	3	4	4	4	3	3	4	4	4	4	4	3	4	3	3	4	2.75	3.66667	3.33333	4	3.75	3.33333
2	2	2	1	4	4	4	4	4	4	4	4	4	4	4	4	4	4	4	4	4	4	4	4	4	4	4	4	4	4
2	2	2	1	3	3	3	5	3	3	3	1	3	3	4	4	4	3	4	4	4	4	4	4	3.5	3	2.33333	4	3.75	4
2	2	2	1	3	3	3	3	3	4	3	4	3	5	5	4	4	3	3	4	3	4	4	4	3	3.33333	4	4.33333	3.25	4
1	1	3	2	5	5	5	5	5	5	5	5	5	5	5	5	5	5	5	5	5	5	5	5	5	5	5	5	5	5
1	2	3	2	5	5	5	4	5	5	4	5	5	5	5	5	5	5	5	5	5	5	5	5	4.75	4.66667	5	5	5	5
1	1	2	2	4	4	4	4	4	4	4	4	4	4	4	4	4	4	4	3	4	4	4	4	4	4	4	4	3.75	4
1	2	2	2	5	3	5	3	3	3	3	3	3	3	3	3	3	3	4	3	3	3	3	3	4	3	3	3	3.25	3
1	2	3	2	4	4	4	4	5	5	5	5	5	5	5	5	5	5	5	5	5	4	4	5	4	5	5	5	5	4.33333
1	2	2	2	4	4	4	3	4	3	4	4	4	4	4	4	4	4	4	3	4	4	4	4	3.75	3.66667	4	4	3.75	4
1	2	2	2	3	3	4	4	4	4	4	4	4	4	4	4	4	4	4	4	4	4	4	4	3.5	4	4	4	4	4
1	2	3	2	4	4	5	4	3	3	3	2	3	3	3	3	3	3	3	3	3	3	3	3	4.25	3	2.66667	3	3	3
1	2	3	2	2	2	2	2	4	4	4	3	4	3	4	4	4	4	4	4	4	5	4	4	2	4	3.33333	4	4	4.33333
1	2	2	2	3	3	3	3	3	3	3	3	3	3	3	3	3	3	3	3	3	3	3	3	3	3	3	3	3	3
1	2	3	2	4	4	3	4	5	5	4	5	5	4	4	4	4	4	4	5	4	4	4	5	3.75	4.66667	4.66667	4	4.25	4.33333
1	1	2	2	4	3	3	4	4	4	4	4	2	2	4	4	4	5	4	3	4	3	3	3	3.5	4	2.66667	4	4	3
1	2	2	2	3	4	3	4	4	4	4	4	4	4	4	4	4	4	4	3	4	4	4	4	3.5	4	4	4	3.75	4
1	2	3	2	4	3	3	3	4	4	5	3	4	4	4	4	5	4	4	4	4	4	4	4	3.25	4.33333	3.66667	4.33333	4	4
1	2	3	2	5	4	3	5	5	5	5	5	5	5	5	5	5	5	5	5	5	5	5	5	4.25	5	5	5	5	5
1	2	2	2	3	3	3	3	4	4	4	4	4	4	5	5	5	4	4	4	4	4	4	4	3	4	4	5	4	4
1	1	3	2	4	4	4	4	4	4	4	3	3	3	4	4	4	4	4	4	4	4	4	4	4	4	3	4	4	4
1	1	2	2	3	3	3	3	3	3	3	3	3	4	2	2	2	2	2	2	2	3	3	3	3	3	3.33333	2	2	3
1	2	2	2	4	4	4	4	4	4	4	4	4	4	4	4	4	4	4	4	4	4	4	4	4	4	4	4	4	4
1	2	2	2	5	5	5	5	5	5	5	5	5	5	5	5	5	4	5	5	5	5	5	5	5	5	5	5	4.75	5
1	2	2	2	4	4	4	4	4	4	4	3	4	4	4	4	4	5	4	4	4	4	4	4	4	4	3.66667	4	4.25	4
1	2	2	2	3	3	3	3	5	3	3	4	3	3	3	2	4	3	3	3	3	2	2	2	3	3.66667	3.33333	3	3	2
1	2	3	2	4	4	4	4	4	4	4	4	4	4	4	4	4	4	4	4	4	4	4	4	4	4	4	4	4	4
1	1	2	2	4	4	3	4	4	4	4	4	4	4	4	4	4	5	4	4	4	4	4	4	3.75	4	4	4	4.25	4
1	1	2	2	4	4	4	4	3	4	3	3	3	3	3	3	3	4	3	4	3	4	4	4	4	3.33333	3	3	3.5	4
1	2	2	2	4	3	2	3	4	4	4	3	3	3	2	4	4	4	4	4	4	4	4	4	3	4	3	3.33333	4	4
1	1	2	2	3	3	3	3	3	3	3	3	3	3	3	3	3	3	3	3	3	3	3	3	3	3	3	3	3	3
1	2	2	2	4	3	3	3	3	3	3	3	3	3	3	3	3	3	3	3	3	3	3	3	3.25	3	3	3	3	3
1	2	2	2	3	3	4	2	4	3	3	1	3	2	3	2	3	3	3	4	3	2	3	4	3	3.33333	2	2.66667	3.25	3
1	2	2	2	4	4	4	4	4	4	4	3	3	3	4	4	4	4	4	4	4	4	4	4	4	4	3	4	4	4
1	2	2	2	4	4	3	4	4	4	4	3	3	3	4	4	4	4	4	4	4	4	4	4	3.75	4	3	4	4	4
1	2	2	2	4	4	5	4	4	4	4	4	4	4	4	4	4	4	4	4	4	3	4	4	4.25	4	4	4	4	3.66667
1	2	2	2	3	2	2	3	2	2	2	2	2	2	2	2	2	2	2	2	2	2	2	2	2.5	2	2	2	2	2
1	2	2	2	4	4	4	4	4	4	4	2	3	4	4	4	4	4	4	4	4	4	4	4	4	4	3	4	4	4
1	2	2	2	2	2	2	2	3	3	3	3	3	3	4	4	4	3	3	3	3	4	4	3	2	3	3	4	3	3.66667
1	2	2	2	4	4	4	4	4	4	4	3	3	3	4	4	4	4	5	4	4	4	4	4	4	4	3	4	4.25	4
1	2	2	2	5	3	2	2	4	4	2	4	4	4	4	4	4	4	4	4	4	5	4	4	3	3.33333	4	4	4	4.33333
1	2	2	2	1	1	1	3	3	3	4	4	4	3	4	4	3	4	4	4	4	4	4	4	1.5	3.33333	3.66667	3.66667	4	4
1	2	2	2	1	1	1	4	4	4	4	4	4	4	4	4	4	4	4	4	4	4	4	4	1.75	4	4	4	4	4
1	2	2	2	4	4	4	4	4	4	3	4	4	4	4	3	4	4	4	4	4	4	4	4	4	3.66667	4	3.66667	4	4
1	2	3	2	4	3	3	3	3	3	3	3	3	3	3	3	3	4	3	3	3	4	3	3	3.25	3	3	3	3.25	3.33333
1	2	2	2	3	3	2	3	4	4	3	3	2	2	4	4	4	3	3	3	3	3	3	3	2.75	3.66667	2.33333	4	3	3
1	2	2	2	4	3	3	3	4	4	3	4	3	3	3	4	3	4	4	3	4	3	3	3	3.25	3.66667	3.33333	3.33333	3.75	3
1	2	2	2	1	2	2	2	4	4	3	2	2	2	4	4	4	4	3	3	4	3	3	3	1.75	3.66667	2	4	3.5	3
1	2	2	2	3	3	3	3	4	4	3	4	4	4	4	4	4	4	3	4	3	4	4	4	3	3.66667	4	4	3.5	4
1	2	2	2	4	4	4	4	4	4	4	4	4	4	4	4	4	4	3	4	4	4	4	4	4	4	4	4	3.75	4
1	2	2	2	5	5	4	4	3	3	3	5	5	4	4	4	4	4	4	4	4	4	4	4	4.5	3	4.66667	4	4	4
1	2	2	2	4	1	1	3	4	4	3	4	4	4	4	4	4	4	4	4	4	4	4	4	2.25	3.66667	4	4	4	4
1	2	2	2	3	2	2	2	3	3	3	3	3	3	3	3	3	3	3	3	3	4	3	3	2.25	3	3	3	3	3.33333
1	2	2	2	4	4	4	5	3	4	4	4	4	4	4	4	4	3	4	4	5	5	5	5	4.25	3.66667	4	4	4	5
1	2	2	2	3	3	4	4	5	5	3	4	4	4	5	5	5	5	5	4	5	4	4	4	3.5	4.33333	4	5	4.75	4
1	2	2	2	3	3	3	3	4	4	4	3	2	3	4	4	4	4	4	4	4	4	4	4	3	4	2.66667	4	4	4
1	2	2	2	4	3	3	3	4	3	3	3	3	3	3	3	3	4	4	4	4	4	3	3	3.25	3.33333	3	3	4	3.33333
1	2	2	2	4	4	3	4	3	3	3	4	4	3	4	4	4	3	3	2	3	4	3	4	3.75	3	3.66667	4	2.75	3.66667
1	2	2	2	2	1	2	3	4	4	4	4	5	4	4	4	5	4	4	4	4	4	4	4	2	4	4.33333	4.33333	4	4
1	1	2	2	3	3	3	3	4	4	3	4	4	4	4	4	4	4	4	4	4	4	4	4	3	3.66667	4	4	4	4
1	2	2	2	3	3	2	3	3	3	3	4	4	4	4	3	4	3	3	4	4	3	3	4	2.75	3	4	3.66667	3.5	3.33333
1	2	2	2	2	2	2	2	3	3	3	3	3	3	3	3	3	3	3	4	3	4	4	4	2	3	3	3	3.25	4
1	2	2	2	2	2	2	4	4	4	4	4	4	4	4	4	4	4	4	4	4	4	4	4	2.5	4	4	4	4	4
1	2	2	2	3	3	3	3	4	4	4	4	4	4	4	4	4	4	4	4	4	4	4	4	3	4	4	4	4	4
1	1	2	2	4	4	3	3	4	4	3	4	4	4	4	4	4	4	4	4	4	4	4	4	3.5	3.66667	4	4	4	4
1	2	2	2	3	3	2	3	4	4	4	2	4	4	4	4	4	4	4	4	4	4	4	4	2.75	4	3.33333	4	4	4
1	2	2	2	3	3	3	2	2	2	2	2	2	2	2	2	2	3	2	2	3	3	3	3	2.75	2	2	2	2.5	3
1	1	2	2	4	4	4	3	3	3	3	5	4	4	4	4	4	4	4	4	4	4	4	4	3.75	3	4.33333	4	4	4
1	2	2	2	4	4	4	4	5	5	5	3	3	4	5	4	5	5	4	4	5	5	5	5	4	5	3.33333	4.66667	4.5	5
1	2	2	2	3	3	3	3	3	3	4	2	3	3	4	4	4	4	4	4	4	3	4	4	3	3.33333	2.66667	4	4	3.66667
1	2	2	2	3	2	2	2	4	4	4	3	3	2	4	4	4	4	4	4	4	4	4	4	2.25	4	2.66667	4	4	4
1	2	2	2	2	2	3	3	3	3	3	3	2	2	4	4	4	3	3	4	3	4	4	3	2.5	3	2.33333	4	3.25	3.66667
1	2	2	2	4	3	3	3	3	3	3	4	3	3	3	3	3	3	3	3	3	3	3	3	3.25	3	3.33333	3	3	3
1	2	2	2	4	4	3	3	3	3	3	3	3	3	3	3	3	3	3	3	3	3	3	3	3.5	3	3	3	3	3
1	2	2	2	4	3	3	4	3	3	3	2	2	2	4	4	4	3	3	2	3	3	3	3	3.5	3	2	4	2.75	3
1	2	2	2	2	2	2	2	5	3	4	3	3	2	5	5	5	4	4	4	4	3	3	4	2	4	2.66667	5	4	3.33333
1	2	3	2	4	3	2	2	4	4	4	3	4	4	3	3	4	4	4	4	4	4	4	4	2.75	4	3.66667	3.33333	4	4
1	2	2	2	4	4	4	4	4	4	4	3	3	4	4	4	4	4	4	3	4	4	4	4	4	4	3.33333	4	3.75	4
1	2	2	2	3	3	2	3	3	3	3	4	4	4	4	4	4	4	3	4	4	4	4	4	2.75	3	4	4	3.75	4
1	1	2	2	4	4	5	4	5	4	4	5	3	3	4	4	5	4	4	3	4	5	4	4	4.25	4.33333	3.66667	4.33333	3.75	4.33333
1	2	2	2	3	3	3	3	3	3	3	3	3	3	3	3	4	3	3	3	3	3	3	3	3	3	3	3.33333	3	3
1	2	2	2	4	4	4	4	4	4	4	4	4	4	4	4	4	4	4	4	4	4	4	4	4	4	4	4	4	4
1	1	2	2	4	4	4	4	4	3	4	5	5	5	3	3	3	4	3	4	4	4	4	4	4	3.66667	5	3	3.75	4
1	2	2	2	4	3	2	2	4	3	4	4	4	4	4	4	4	4	4	4	4	4	4	4	2.75	3.66667	4	4	4	4
1	2	2	2	4	4	3	4	3	2	2	4	4	3	4	4	4	4	4	2	4	3	3	3	3.75	2.33333	3.66667	4	3.5	3
1	2	2	2	3	3	2	3	4	4	4	4	4	4	4	4	4	3	4	4	4	5	5	5	2.75	4	4	4	3.75	5
1	2	2	2	4	4	4	4	4	4	3	2	3	4	4	4	4	4	4	4	4	3	3	4	4	3.66667	3	4	4	3.33333
1	1	2	2	4	4	3	3	4	4	4	4	4	4	4	4	4	4	4	4	4	3	3	4	3.5	4	4	4	4	3.33333
1	2	2	2	5	5	5	5	4	4	4	3	4	4	4	4	4	4	4	4	4	4	4	4	5	4	3.66667	4	4	4
1	1	2	2	3	3	3	3	4	4	4	4	3	4	4	4	4	4	4	3	4	4	4	4	3	4	3.66667	4	3.75	4
1	1	2	2	4	4	4	4	4	4	4	4	4	4	4	4	4	4	3	4	3	4	4	4	4	4	4	4	3.5	4
1	1	2	2	5	5	5	5	4	4	4	5	5	5	5	5	5	3	3	3	3	3	3	3	5	4	5	5	3	3
1	1	2	2	5	4	3	4	4	4	4	3	2	4	3	4	3	3	3	4	3	3	4	4	4	4	3	3.33333	3.25	3.66667
1	2	2	2	3	3	3	3	4	4	4	3	3	3	3	3	3	4	4	4	4	4	4	4	3	4	3	3	4	4
1	1	2	2	4	4	4	4	4	4	4	4	4	4	4	4	4	5	4	4	4	4	4	4	4	4	4	4	4.25	4
1	2	2	2	4	4	4	4	3	4	4	4	4	4	4	3	4	4	3	4	4	3	4	4	4	3.66667	4	3.66667	3.75	3.66667
1	2	2	2	4	4	4	4	4	4	4	3	3	3	3	3	3	4	4	3	3	4	4	4	4	4	3	3	3.5	4
1	2	1	2	3	4	4	4	4	4	4	4	4	4	4	4	4	4	4	4	4	3	3	3	3.75	4	4	4	4	3
1	2	2	2	3	3	3	3	3	3	3	3	3	3	3	3	3	3	3	4	3	3	3	3	3	3	3	3	3.25	3
1	2	2	2	3	3	3	3	3	3	3	3	3	3	3	3	3	3	3	4	3	3	4	3	3	3	3	3	3.25	3.33333
1	2	2	2	4	4	4	4	4	4	4	4	4	4	4	4	4	4	4	4	4	4	4	4	4	4	4	4	4	4
1	2	2	2	4	4	4	4	4	4	4	4	4	4	4	4	4	4	3	4	3	4	4	4	4	4	4	4	3.5	4
1	2	2	2	2	2	2	2	2	2	2	2	2	2	2	2	2	2	2	2	2	3	2	2	2	2	2	2	2	2.33333
1	2	3	2	4	3	3	3	4	4	4	4	4	4	4	4	4	4	4	4	4	4	4	4	3.25	4	4	4	4	4
1	2	2	2	4	4	4	4	4	4	4	4	4	4	4	4	4	4	5	4	4	4	4	4	4	4	4	4	4.25	4
2	2	2	2	3	3	3	3	3	3	3	3	3	3	3	3	3	4	4	3	3	3	3	3	3	3	3	3	3.5	3
2	2	2	2	5	4	4	4	4	4	4	4	4	4	4	4	4	4	4	4	4	4	4	4	4.25	4	4	4	4	4
2	1	2	2	3	3	3	3	3	3	3	3	3	3	3	3	3	3	3	3	3	3	3	3	3	3	3	3	3	3
2	2	2	2	4	3	3	3	3	3	3	3	3	3	3	3	3	4	4	3	3	3	3	3	3.25	3	3	3	3.5	3
2	2	2	2	4	3	3	3	4	4	4	4	4	4	4	4	4	4	4	4	4	4	4	4	3.25	4	4	4	4	4
2	2	2	2	5	5	5	5	5	5	5	5	5	5	5	5	5	5	5	5	5	5	5	5	5	5	5	5	5	5
2	1	3	2	1	1	1	1	1	1	1	1	1	1	1	1	1	1	1	1	1	1	3	3	1	1	1	1	1	2.33333
2	1	2	2	3	3	3	3	3	3	4	3	3	3	3	3	3	3	3	3	3	3	3	3	3	3.33333	3	3	3	3
2	2	2	2	4	2	2	2	4	4	4	3	3	2	2	4	2	4	4	2	4	3	3	4	2.5	4	2.66667	2.66667	3.5	3.33333
2	2	2	2	3	4	4	4	5	5	5	4	5	4	4	5	4	4	4	5	5	5	5	5	3.75	5	4.33333	4.33333	4.5	5
2	2	2	2	2	2	1	1	1	1	1	3	1	1	1	1	1	1	4	1	1	1	1	1	1.5	1	1.66667	1	1.75	1
2	2	2	2	4	4	4	4	4	4	4	4	4	4	4	4	4	4	4	3	4	4	4	4	4	4	4	4	3.75	4
2	2	2	2	3	3	3	3	5	5	5	5	5	5	5	5	5	5	5	5	5	5	5	5	3	5	5	5	5	5
2	2	2	2	4	4	4	4	4	4	4	4	4	4	4	4	4	4	4	4	4	4	4	4	4	4	4	4	4	4
2	2	2	2	2	2	2	2	4	4	4	3	4	4	4	4	4	4	4	4	4	4	4	4	2	4	3.66667	4	4	4
2	2	2	2	3	3	3	3	3	3	3	1	2	2	4	4	3	3	3	4	3	2	4	4	3	3	1.66667	3.66667	3.25	3.33333
2	2	2	2	4	4	4	4	4	4	4	4	4	4	4	4	4	4	4	4	4	5	4	4	4	4	4	4	4	4.33333
2	2	2	2	5	5	5	5	4	5	5	5	5	5	5	5	5	5	5	5	5	5	5	5	5	4.66667	5	5	5	5
2	1	2	2	3	3	2	4	4	4	4	4	4	4	4	4	4	4	4	4	4	4	4	4	3	4	4	4	4	4
2	1	2	2	4	4	4	4	5	5	5	5	5	5	5	5	5	5	5	5	5	5	5	5	4	5	5	5	5	5
2	2	2	2	3	3	3	3	4	4	4	3	3	3	3	4	3	4	5	4	4	4	4	4	3	4	3	3.33333	4.25	4
2	1	2	2	1	3	3	3	3	3	3	1	1	1	1	3	3	2	3	3	3	4	3	2	2.5	3	1	2.33333	2.75	3
2	1	2	2	2	2	2	4	4	4	4	4	4	4	4	4	4	4	4	4	4	4	4	4	2.5	4	4	4	4	4
2	2	2	2	5	5	5	5	5	5	5	5	5	5	5	5	5	5	5	5	5	5	5	5	5	5	5	5	5	5
2	2	2	2	4	4	4	4	4	4	4	4	4	4	4	4	4	5	4	4	4	4	4	4	4	4	4	4	4.25	4
2	2	2	2	3	3	4	4	3	3	3	4	4	3	4	4	4	4	3	4	3	4	4	4	3.5	3	3.66667	4	3.5	4
2	2	2	2	4	4	4	4	4	4	4	4	4	4	4	4	4	5	4	4	4	4	4	4	4	4	4	4	4.25	4
2	1	2	2	5	5	5	5	5	5	5	5	5	5	5	5	5	5	5	4	5	5	4	4	5	5	5	5	4.75	4.33333
2	2	2	2	3	3	1	3	4	2	2	4	4	4	4	4	4	5	5	5	5	4	4	5	2.5	2.66667	4	4	5	4.33333
2	2	2	2	4	3	3	3	3	3	3	3	4	3	3	3	3	3	3	3	3	3	3	3	3.25	3	3.33333	3	3	3
2	2	2	2	2	2	1	3	3	3	3	3	3	3	3	3	3	3	3	3	3	3	3	3	2	3	3	3	3	3
2	1	2	2	3	3	3	3	4	4	4	2	3	3	3	4	3	4	4	4	4	4	4	4	3	4	2.66667	3.33333	4	4
2	2	2	2	3	3	3	3	3	3	3	3	3	3	3	3	3	3	3	3	3	3	3	3	3	3	3	3	3	3
2	2	2	2	4	4	4	4	4	4	4	4	4	4	4	4	4	4	4	4	4	4	4	5	4	4	4	4	4	4.33333
2	2	2	2	3	3	1	1	4	4	4	3	1	3	4	4	4	3	3	3	3	4	3	3	2	4	2.33333	4	3	3.33333
2	2	2	2	5	5	3	3	3	5	5	4	4	4	5	3	5	5	5	3	5	3	3	3	4	4.33333	4	4.33333	4.5	3
2	2	2	2	2	2	2	2	3	3	3	1	1	2	4	4	4	3	3	2	3	3	3	3	2	3	1.33333	4	2.75	3
2	2	2	2	5	3	3	3	3	3	3	3	3	3	3	3	3	3	3	3	3	3	3	3	3.5	3	3	3	3	3
2	2	3	2	4	3	3	3	4	4	4	4	4	4	4	4	4	4	4	4	4	4	4	4	3.25	4	4	4	4	4
2	1	2	2	3	3	3	3	4	4	4	3	3	3	4	4	4	4	4	4	4	4	4	4	3	4	3	4	4	4
2	2	2	2	3	3	4	4	4	4	4	4	4	4	4	4	4	4	4	5	4	4	4	4	3.5	4	4	4	4.25	4
2	2	2	2	3	3	2	3	4	4	4	4	4	4	4	4	4	4	4	4	4	3	3	4	2.75	4	4	4	4	3.33333
2	2	2	2	3	3	2	4	4	4	4	4	4	4	4	4	4	4	4	4	3	3	3	3	3	4	4	4	3.75	3
2	2	2	2	3	3	3	4	4	4	4	4	4	4	4	4	4	4	4	4	4	4	4	4	3.25	4	4	4	4	4
2	2	3	2	4	4	5	2	3	3	3	3	5	4	3	3	3	3	4	3	4	4	4	4	3.75	3	4	3	3.5	4
2	2	2	2	4	4	4	4	4	4	4	3	3	4	4	4	4	5	4	5	5	4	4	4	4	4	3.33333	4	4.75	4
2	2	2	2	2	2	2	2	3	3	3	3	3	2	4	4	4	3	3	2	3	2	2	2	2	3	2.66667	4	2.75	2
2	2	2	2	3	3	2	2	5	5	5	4	3	4	5	5	5	5	5	5	5	5	5	5	2.5	5	3.66667	5	5	5
2	2	2	2	3	3	3	3	4	4	3	4	4	4	4	4	4	4	4	4	4	4	4	4	3	3.66667	4	4	4	4
2	2	2	2	3	3	3	3	4	4	4	4	4	4	4	4	4	4	4	4	4	4	4	4	3	4	4	4	4	4
2	2	2	2	4	3	3	3	2	2	4	2	2	2	3	2	3	3	3	4	3	4	4	4	3.25	2.66667	2	2.66667	3.25	4
2	2	2	2	3	3	3	3	3	3	4	3	3	3	4	4	4	3	3	3	3	4	3	3	3	3.33333	3	4	3	3.33333
2	2	2	2	2	2	2	3	4	4	4	2	2	2	3	4	4	4	4	4	4	4	4	4	2.25	4	2	3.66667	4	4
2	2	2	2	3	3	3	3	3	3	3	3	3	3	3	3	3	4	4	3	4	3	3	4	3	3	3	3	3.75	3.33333
2	2	2	2	4	4	3	3	4	4	4	4	4	4	4	4	4	4	4	4	4	4	5	5	3.5	4	4	4	4	4.66667
2	2	2	2	4	4	4	3	4	4	3	4	3	3	4	4	4	4	4	4	4	4	4	4	3.75	3.66667	3.33333	4	4	4
2	2	2	2	4	4	4	4	4	4	4	4	3	3	3	3	3	3	3	3	3	3	3	3	4	4	3.33333	3	3	3
2	2	2	2	4	4	4	4	4	4	4	3	4	4	4	4	4	4	4	4	4	5	4	4	4	4	3.66667	4	4	4.33333
2	2	2	2	3	2	2	2	3	4	4	3	3	3	5	5	5	5	4	4	4	4	4	4	2.25	3.66667	3	5	4.25	4
2	2	2	2	3	3	2	2	3	4	4	2	2	2	3	3	3	2	2	3	4	3	3	3	2.5	3.66667	2	3	2.75	3
2	2	2	2	2	2	2	2	5	5	5	2	2	2	5	5	5	3	3	3	3	4	3	3	2	5	2	5	3	3.33333
2	2	2	2	3	3	3	3	4	4	3	4	3	3	4	4	4	4	3	4	4	4	4	4	3	3.66667	3.33333	4	3.75	4
2	2	2	2	2	2	2	2	5	4	4	5	5	5	5	5	5	5	5	5	5	5	5	5	2	4.33333	5	5	5	5
2	2	2	2	4	4	4	4	4	4	4	4	4	4	4	4	4	4	4	4	4	4	4	4	4	4	4	4	4	4
2	2	2	2	4	4	4	3	4	4	4	3	4	4	4	4	4	4	4	4	4	3	4	4	3.75	4	3.66667	4	4	3.66667
2	2	2	2	4	4	4	4	4	4	3	4	4	4	4	5	4	4	4	4	3	4	5	5	4	3.66667	4	4.33333	3.75	4.66667
2	2	2	2	3	3	2	3	4	4	4	4	3	4	4	4	4	4	4	4	4	4	4	4	2.75	4	3.66667	4	4	4
2	2	2	2	4	4	4	4	4	4	4	4	4	4	4	4	4	4	4	4	4	4	4	4	4	4	4	4	4	4
2	2	2	2	1	1	1	1	4	3	4	4	4	4	3	4	3	4	4	5	4	2	2	4	1	3.66667	4	3.33333	4.25	2.66667
2	2	2	2	5	4	4	4	3	3	3	3	3	3	4	4	4	3	3	3	3	3	4	4	4.25	3	3	4	3	3.66667
2	2	2	2	4	4	4	4	4	5	3	4	4	4	4	4	4	3	4	4	4	4	4	4	4	4	4	4	3.75	4
2	2	2	2	3	3	3	3	3	3	3	3	3	3	3	3	3	2	3	3	3	3	3	3	3	3	3	3	2.75	3
2	2	2	2	3	3	3	3	3	3	3	4	3	3	3	3	3	3	3	3	3	4	3	3	3	3	3.33333	3	3	3.33333
2	2	2	2	3	3	3	3	4	4	5	3	3	3	2	4	4	4	4	3	4	3	3	3	3	4.33333	3	3.33333	3.75	3
2	2	2	2	3	4	3	3	3	3	3	4	3	3	3	3	3	3	3	3	3	3	3	3	3.25	3	3.33333	3	3	3
2	2	2	2	3	3	4	4	4	4	3	3	3	3	3	3	3	3	4	3	4	3	3	4	3.5	3.66667	3	3	3.5	3.33333
2	2	2	2	2	2	1	2	3	3	3	3	3	3	4	4	4	4	3	3	4	3	3	4	1.75	3	3	4	3.5	3.33333
2	2	2	2	2	1	2	2	4	4	4	2	2	2	2	4	2	4	4	4	4	4	4	4	1.75	4	2	2.66667	4	4
2	1	2	2	2	2	1	2	3	3	3	3	4	4	4	4	4	4	4	3	4	4	4	4	1.75	3	3.66667	4	3.75	4
2	2	2	2	4	4	4	4	4	4	4	4	4	4	4	4	4	4	4	4	4	4	4	4	4	4	4	4	4	4
2	2	2	2	3	3	3	3	3	3	3	3	3	3	3	3	3	2	2	2	2	4	4	3	3	3	3	3	2	3.66667
2	2	2	2	3	3	3	3	4	4	4	4	4	4	4	4	4	4	4	4	4	3	4	4	3	4	4	4	4	3.66667
2	2	2	2	3	4	4	4	3	3	3	2	2	2	4	4	4	3	3	3	3	3	3	3	3.75	3	2	4	3	3
2	2	2	2	5	3	3	3	3	3	3	5	5	5	5	5	5	4	4	4	4	4	4	4	3.5	3	5	5	4	4
2	2	2	2	3	3	3	3	3	3	3	3	3	3	3	3	3	3	4	3	4	4	4	4	3	3	3	3	3.5	4
2	2	2	2	2	2	2	2	4	4	2	4	4	4	4	4	4	3	3	4	3	2	3	3	2	3.33333	4	4	3.25	2.66667
2	2	2	2	3	3	3	3	3	3	3	3	3	3	3	3	3	3	3	3	3	4	4	4	3	3	3	3	3	4
2	2	2	2	3	3	3	4	3	3	3	3	3	3	3	3	3	3	3	3	3	3	3	3	3.25	3	3	3	3	3
2	2	2	2	2	3	2	2	3	3	4	3	3	3	4	4	4	3	3	3	3	4	4	3	2.25	3.33333	3	4	3	3.66667
2	2	2	2	5	5	5	5	4	4	3	3	3	3	3	2	4	3	4	4	4	4	4	4	5	3.66667	3	3	3.75	4
2	2	2	2	4	4	3	4	4	4	4	4	4	4	4	4	4	5	4	4	4	4	4	4	3.75	4	4	4	4.25	4
2	2	2	2	2	2	2	2	5	5	5	3	4	4	5	5	5	4	4	4	4	3	3	5	2	5	3.66667	5	4	3.66667
2	2	2	2	4	4	3	3	3	3	3	3	3	3	4	4	3	3	4	3	3	4	4	3	3.5	3	3	3.66667	3.25	3.66667
2	1	2	2	3	3	3	3	4	3	3	4	3	4	4	4	4	3	3	4	3	4	4	4	3	3.33333	3.66667	4	3.25	4
2	2	2	2	4	3	3	3	4	3	4	4	4	4	4	4	4	4	4	4	4	4	5	4	3.25	3.66667	4	4	4	4.33333
2	2	2	2	3	3	3	3	4	4	3	4	4	4	4	4	4	4	4	4	4	4	4	4	3	3.66667	4	4	4	4
2	2	2	2	4	4	4	4	4	4	4	4	4	4	4	4	4	4	4	4	4	4	4	4	4	4	4	4	4	4
2	2	2	2	3	4	3	4	4	4	4	4	4	4	4	4	4	4	4	4	4	4	4	4	3.5	4	4	4	4	4
2	2	2	2	4	3	4	4	3	4	4	4	3	4	4	4	4	4	4	4	4	3	4	4	3.75	3.66667	3.66667	4	4	3.66667
2	1	2	2	4	4	4	5	4	4	5	4	5	5	4	3	5	4	5	4	5	4	4	4	4.25	4.33333	4.66667	4	4.5	4
2	2	2	2	5	5	4	3	4	4	4	5	3	4	4	4	4	4	4	4	4	4	4	4	4.25	4	4	4	4	4
2	2	2	2	4	4	2	4	3	3	3	2	2	2	3	3	3	4	3	3	3	4	3	3	3.5	3	2	3	3.25	3.33333
2	1	2	2	3	3	3	3	4	4	4	4	4	4	4	4	4	4	4	3	4	3	3	3	3	4	4	4	3.75	3
2	1	2	2	4	4	4	4	4	4	4	4	4	4	4	4	4	4	4	4	4	4	4	4	4	4	4	4	4	4
2	2	2	2	2	2	3	2	4	4	4	2	3	3	4	5	5	4	3	3	4	3	3	3	2.25	4	2.66667	4.66667	3.5	3
2	2	2	2	4	4	4	4	5	5	5	4	4	4	5	5	5	5	5	5	5	4	5	5	4	5	4	5	5	4.66667
2	2	2	2	4	3	3	3	4	4	4	3	3	3	4	4	4	3	3	3	3	3	3	3	3.25	4	3	4	3	3
2	1	2	2	4	4	4	4	4	4	4	4	3	4	4	4	4	4	4	5	5	5	4	4	4	4	3.66667	4	4.5	4.33333
2	2	2	2	4	4	4	3	4	4	4	4	4	4	4	4	4	4	4	4	4	5	4	4	3.75	4	4	4	4	4.33333
2	2	2	2	4	3	3	3	3	3	3	3	3	3	3	3	4	3	3	3	3	3	3	3	3.25	3	3	3.33333	3	3
2	2	2	2	2	2	2	2	2	2	2	2	2	2	2	2	2	2	2	2	2	4	4	4	2	2	2	2	2	4
2	2	2	2	4	4	3	4	4	4	4	4	4	4	4	4	4	4	4	4	4	4	4	4	3.75	4	4	4	4	4
2	2	2	2	3	3	3	3	4	4	4	4	4	4	4	4	4	4	4	4	4	4	4	4	3	4	4	4	4	4
2	2	2	2	4	4	4	4	4	4	3	4	4	4	4	4	4	4	4	3	4	4	3	4	4	3.66667	4	4	3.75	3.66667
2	2	2	2	3	3	3	4	3	3	3	3	3	3	3	3	3	3	3	3	3	3	3	3	3.25	3	3	3	3	3
2	2	2	2	3	3	3	3	4	4	4	4	4	3	4	4	4	3	4	3	4	4	4	4	3	4	3.66667	4	3.5	4
2	2	2	2	4	3	3	4	4	4	3	3	2	2	4	4	4	4	4	4	4	4	4	4	3.5	3.66667	2.33333	4	4	4
2	2	2	2	2	2	3	2	4	3	3	2	3	3	3	4	4	3	3	3	3	3	3	4	2.25	3.33333	2.66667	3.66667	3	3.33333
2	2	2	2	4	3	3	4	4	4	3	4	4	4	4	4	4	4	4	4	4	4	4	4	3.5	3.66667	4	4	4	4
2	2	2	2	3	3	3	3	3	3	3	3	3	3	3	3	3	3	3	3	3	4	4	3	3	3	3	3	3	3.66667
2	2	2	2	3	3	3	3	3	4	3	3	3	3	4	4	4	3	3	3	3	3	3	3	3	3.33333	3	4	3	3
2	2	2	2	4	3	3	2	4	4	4	4	4	4	4	4	4	4	4	4	4	4	4	4	3	4	4	4	4	4
2	2	2	2	3	3	3	3	4	4	4	2	2	2	4	4	4	4	3	4	4	4	4	4	3	4	2	4	3.75	4
2	2	2	2	3	3	2	3	3	3	3	4	3	4	4	4	3	4	4	4	4	4	4	4	2.75	3	3.66667	3.66667	4	4
2	2	2	2	4	4	4	4	3	3	3	4	4	3	4	3	4	3	4	3	4	4	4	4	4	3	3.66667	3.66667	3.5	4
2	2	2	2	3	2	3	3	3	3	3	3	3	3	4	3	3	3	3	4	3	3	3	2	2.75	3	3	3.33333	3.25	2.66667
2	2	2	2	4	3	4	3	4	3	3	3	4	4	4	4	4	4	4	3	4	3	4	4	3.5	3.33333	3.66667	4	3.75	3.66667
2	2	2	2	3	4	3	3	4	4	4	4	4	4	4	4	4	4	4	4	4	3	3	3	3.25	4	4	4	4	3
2	2	2	2	3	3	3	3	3	3	3	3	3	3	3	3	3	3	3	3	3	3	3	3	3	3	3	3	3	3
2	2	2	2	3	3	3	4	4	4	3	4	4	3	4	4	4	4	4	4	4	4	4	4	3.25	3.66667	3.66667	4	4	4
2	2	2	2	4	3	3	3	4	3	4	3	3	3	4	4	4	4	4	4	4	4	4	4	3.25	3.66667	3	4	4	4
2	2	2	2	5	4	4	4	3	4	3	4	4	4	3	3	4	3	3	3	3	3	3	3	4.25	3.33333	4	3.33333	3	3
2	1	2	2	4	4	2	2	4	4	4	3	4	4	4	4	4	4	4	4	4	5	4	4	3	4	3.66667	4	4	4.33333
2	1	2	2	3	3	2	3	5	5	3	3	3	3	5	5	5	5	5	4	4	3	4	4	2.75	4.33333	3	5	4.5	3.66667
2	2	2	2	5	5	5	5	4	4	4	4	3	3	5	5	5	4	4	5	5	5	5	5	5	4	3.33333	5	4.5	5
2	2	2	2	3	3	2	3	4	4	3	3	3	3	4	4	4	4	4	3	4	4	4	4	2.75	3.66667	3	4	3.75	4
2	2	2	2	3	3	2	3	4	4	4	4	4	3	4	4	4	4	4	4	4	4	4	4	2.75	4	3.66667	4	4	4
2	2	2	2	3	3	3	3	3	3	3	3	3	3	3	3	3	4	3	3	3	3	3	3	3	3	3	3	3.25	3
2	2	2	2	4	3	3	3	3	4	3	4	4	4	4	4	4	4	4	4	4	4	4	4	3.25	3.33333	4	4	4	4
2	2	2	2	3	3	3	3	4	4	3	4	4	4	4	4	4	4	4	4	4	3	3	4	3	3.66667	4	4	4	3.33333
2	2	2	2	3	3	2	2	3	3	3	4	3	3	3	3	3	3	3	4	4	4	4	4	2.5	3	3.33333	3	3.5	4
2	2	2	2	3	3	3	3	4	4	4	4	4	4	4	4	4	4	4	3	4	4	4	4	3	4	4	4	3.75	4
2	2	2	2	3	3	3	3	4	4	2	3	3	3	4	4	4	4	4	3	4	4	4	4	3	3.33333	3	4	3.75	4
2	2	2	2	3	3	3	3	3	3	3	3	3	3	4	4	4	4	3	3	3	4	4	4	3	3	3	4	3.25	4
2	2	2	2	1	2	1	2	2	2	2	3	3	3	4	4	4	3	3	3	3	3	3	3	1.5	2	3	4	3	3
2	2	2	2	3	3	3	3	3	3	3	3	3	3	3	3	3	4	3	3	3	3	3	3	3	3	3	3	3.25	3
2	2	2	2	3	3	3	3	4	4	3	2	3	4	4	4	4	4	4	4	4	4	4	4	3	3.66667	3	4	4	4
1	2	2	2	3	3	3	3	4	4	4	3	3	3	3	3	3	4	4	4	4	4	4	4	3	4	3	3	4	4
1	2	2	2	3	3	3	3	4	4	4	4	4	4	4	4	4	4	4	3	4	4	4	4	3	4	4	4	3.75	4
